# Supplementary material for: Two novel species of Neoaquastroma (Parabambusicolaceae, Pleosporales) with their phoma-like asexual morphs
Source: MycoKeys. 2018 May 23;(34):47–62. doi: 10.3897/mycokeys.34.25124 (PMC5976676; doi:10.3897/mycokeys.34.25124)
Supplement: XML Treatment for Neoaquastroma bauhiniae [file mycokeys.34.25124-treatment1.xml]

<!DOCTYPE tp:taxon-treatment
  PUBLIC "-//TaxonX//DTD Taxonomic Treatment Publishing DTD v0 20100105//EN" "tax-treatment-NSO.dtd">
<tp:taxon-treatment xmlns:tp="http://www.plazi.org/taxpub"><tp:treatment-meta><kwd-group><label>Taxon classification</label><kwd><named-content xmlns:xlink="http://www.w3.org/1999/xlink" content-type="kingdom">Fungi</named-content></kwd><kwd><named-content xmlns:xlink="http://www.w3.org/1999/xlink" content-type="order">Pleosporales</named-content></kwd><kwd><named-content xmlns:xlink="http://www.w3.org/1999/xlink" content-type="family">Parabambusicolaceae</named-content></kwd></kwd-group><mixed-citation publication-type="journal"><person-group><name><surname>Phukhamsakda</surname><given-names>Chayanard</given-names></name><name><surname>Bhat</surname><given-names>Darbhe J.</given-names></name><name><surname>Hongsanan</surname><given-names>Sinang</given-names></name><name><surname>Xu</surname><given-names>Jian-Chu</given-names></name><name><surname>Stadler</surname><given-names>Marc</given-names></name><name><surname>Hyde</surname><given-names>Kevin D.</given-names></name></person-group><article-title>Two novel species of <italic><tp:taxon-name><tp:taxon-name-part taxon-name-part-type="genus" reg="Neoaquastroma">Neoaquastroma</tp:taxon-name-part></tp:taxon-name></italic> (<tp:taxon-name><tp:taxon-name-part taxon-name-part-type="family">Parabambusicolaceae</tp:taxon-name-part></tp:taxon-name>, <tp:taxon-name><tp:taxon-name-part taxon-name-part-type="order">Pleosporales</tp:taxon-name-part></tp:taxon-name>) with their phoma-like asexual morphs</article-title><source>MycoKeys</source><day>23</day><month>5</month><year>2018</year><volume>2018</volume><issue>34</issue><fpage>47</fpage><lpage>62</lpage><pub-id pub-id-type="doi">10.3897/mycokeys.34.25124</pub-id></mixed-citation></tp:treatment-meta><tp:nomenclature><tp:taxon-name>
              <tp:taxon-name-part taxon-name-part-type="genus" reg="Neoaquastroma">Neoaquastroma</tp:taxon-name-part>
              <tp:taxon-name-part taxon-name-part-type="species" reg="bauhiniae">bauhiniae</tp:taxon-name-part>
              <object-id xmlns:xlink="http://www.w3.org/1999/xlink" content-type="mycobank" xlink:type="simple">824673</object-id>
            </tp:taxon-name><tp:taxon-authority>C. Phukhams. &amp; K.D. Hyde</tp:taxon-authority><tp:taxon-status xmlns:xlink="http://www.w3.org/1999/xlink" xlink:type="simple">sp. nov.</tp:taxon-status><xref ref-type="fig" rid="F2">Figure 2</xref></tp:nomenclature><tp:treatment-sec sec-type="etymology" id="SECID0EWGBG"><title>Etymology.</title><p>Name refers the host from which this fungus was isolated.</p></tp:treatment-sec><tp:treatment-sec sec-type="type material" id="SECID0E2GBG"><title>Type material.</title><p>THAILAND. Phrae Province: Song District, on dead twigs of <italic><tp:taxon-name><tp:taxon-name-part taxon-name-part-type="genus" reg="Bauhinia">Bauhinia</tp:taxon-name-part> <tp:taxon-name-part taxon-name-part-type="species" reg="variegata">variegata</tp:taxon-name-part></tp:taxon-name></italic> L. (<tp:taxon-name><tp:taxon-name-part taxon-name-part-type="family">Fabaceae</tp:taxon-name-part></tp:taxon-name>), 25 July 2015, C. Phukhamsakda, S1-11, <named-content xmlns:xlink="http://www.w3.org/1999/xlink" content-type="dwc:institutional_code" xlink:type="simple">MFLU</named-content> 17-0002 (<bold>holotype</bold>), <named-content xmlns:xlink="http://www.w3.org/1999/xlink" content-type="dwc:institutional_code" xlink:type="simple">MFLUCC</named-content> 16-0398 = <named-content xmlns:xlink="http://www.w3.org/1999/xlink" content-type="dwc:institutional_code" xlink:type="simple">ICMP</named-content> 21572 (<bold>ex-type living culture</bold>).</p></tp:treatment-sec><tp:treatment-sec sec-type="description" id="SECID0EEIBG"><title>Description.</title><p>
              <italic>Saprobic</italic> on dead twigs of <italic><tp:taxon-name><tp:taxon-name-part taxon-name-part-type="genus" reg="Bauhinia">Bauhinia</tp:taxon-name-part> <tp:taxon-name-part taxon-name-part-type="species" reg="variegata">variegata</tp:taxon-name-part></tp:taxon-name></italic> L. <italic>Sexual morph</italic>. <italic>Ascomata</italic> 113–190 μm high × 170–307 μm diam. (x̄ = 160 × 260 μm, n = 10), semi-immersed to immersed, solitary, scattered, subglobose to compressed, coriaceous, brown to dark brown, rough-walled, with short hyphae projecting from peridium, ostiolate. <italic>Ostiole</italic> 33 × 85 μm diam., centrally located, papillate, periphysoid. <italic>Peridium</italic> 8–25 μm wide (x̄ = 17, n = 30), with cells 3–8 μm wide, composed of 3 layers of reddish-brown to dark brown, cells of <italic>textura angularis</italic>, inner layer composed of hyaline gelatinous cells. <italic>Hamathecium</italic> composed of numerous, dense, long, 1–2.4 μm (x̄ = 1.7 μm, n = 50), narrow, filiform, transversely septate, branched, anastomosing, cellular psedoparaphyses. <italic>Asci</italic> 53–116 × 26–43 μm (x̄ = 98 × 37 μm, n = 30), 8-spored, bitunicate, fissitunicate, oboviod to oblong, with furcate pedicel, with ocular chamber visible when immature. <italic>Ascospores</italic> 37–46 × 9–16 μm (x̄ = 43 × 13 μm, n = 50), bi-seriate or overlapping, broad fusiform, narrow towards the apex, initially hyaline, becoming brown to dark brown at maturity, 4–7-transversely euseptate, constricted at the septa, with cell above central septum wider, rough-walled, indentations present, surrounded by 7–12 μm wide, mucilaginous sheath. <italic>Asexual morph</italic> coelomycetous. Pycnidia produced on mycelium in water agar. <italic>Conidiomata</italic> 33−49 μm high × 92–108 μm wide diam., pycnidial, dark brown to black, covered by dense vegetative hyphae, globose, in agar immersed to superficial, uniloculate, solitary to scattered, ostiolate. <italic>Conidiomatal wall</italic> thin, brown to black-walled with cells of <italic>textura angularis</italic>. <italic>Conidiophores</italic> reduced to conidiogenous cells. <italic>Conidiogenous cells</italic> 3−4 × 2−3.5 μm, enteroblastic, phialidic, integrated, oblong, hyaline, formed from the inner layer of pycnidium wall. <italic>Conidia</italic> 2–4 × 1.5–2 μm (x̄ = 3 × 1.7 μm, n = 100), broad-oblong to oval, hyaline, aseptate, smooth-walled.</p></tp:treatment-sec><tp:treatment-sec sec-type="description" id="SECID0EVJBG"><title>Culture characteristics.</title><p>Colonies on <abbrev xmlns:xlink="http://www.w3.org/1999/xlink" xlink:title="malt extract agar" id="ABBRID0E2JBG" xlink:type="simple">MEA</abbrev>, reaching 50 mm diam. after 4 weeks at 25 °C. Culture dark olive-green with black centre, with dense mycelia, circular, flat, umbonate, rough surface, dull, fimbriate, radially furrowed, covered with white aerial mycelium; mycelium strongly radiating into agar, yellow pigment diffusing in the agar; reverse black with radiating brown mycelium. Sexual and asexual morphs formed in culture. Morphology of sexual phase similar to those on substrate.</p></tp:treatment-sec><tp:treatment-sec sec-type="material" id="SECID0E6JBG"><title>Additional material examined.</title><p>THAILAND, Phrae Province, Song District, on dead twigs of <italic><tp:taxon-name><tp:taxon-name-part taxon-name-part-type="genus" reg="Bauhinia">Bauhinia</tp:taxon-name-part> <tp:taxon-name-part taxon-name-part-type="species" reg="variegata">variegata</tp:taxon-name-part></tp:taxon-name></italic> L. (<tp:taxon-name><tp:taxon-name-part taxon-name-part-type="family">Fabaceae</tp:taxon-name-part></tp:taxon-name>), 25 July 2015, C Phukhamsakda, S1-11 (<bold>isotype in <named-content xmlns:xlink="http://www.w3.org/1999/xlink" content-type="dwc:institutional_code" xlink:type="simple">HKAS</named-content></bold>, under the code of <named-content xmlns:xlink="http://www.w3.org/1999/xlink" content-type="dwc:institutional_code" xlink:type="simple">HKAS</named-content> 99513); <italic>ibid</italic>., on dead twigs of <italic><tp:taxon-name><tp:taxon-name-part taxon-name-part-type="genus" reg="Bauhinia">Bauhinia</tp:taxon-name-part> <tp:taxon-name-part taxon-name-part-type="species" reg="purpurea">purpurea</tp:taxon-name-part></tp:taxon-name></italic> L. (<tp:taxon-name><tp:taxon-name-part taxon-name-part-type="family">Fabaceae</tp:taxon-name-part></tp:taxon-name>), 5 May 2016, C Phukhamsakda, S1_03_16, ex-paratype living culture, <named-content xmlns:xlink="http://www.w3.org/1999/xlink" content-type="dwc:institutional_code" xlink:type="simple">MFLUCC</named-content> 17-2205.</p></tp:treatment-sec><tp:treatment-sec sec-type="distribution" id="SECID0EYLBG"><title>Distribution.</title><p>Phrae Province, Thailand.</p></tp:treatment-sec><tp:treatment-sec sec-type="notes" id="SECID0E4LBG"><title>Notes.</title><p>
              <italic><tp:taxon-name><tp:taxon-name-part taxon-name-part-type="genus" reg="Neoaquastroma">Neoaquastroma</tp:taxon-name-part> <tp:taxon-name-part taxon-name-part-type="species" reg="bauhiniae">bauhiniae</tp:taxon-name-part></tp:taxon-name></italic> is similar to <italic><tp:taxon-name><tp:taxon-name-part taxon-name-part-type="genus" reg="Neoaquastroma">N.</tp:taxon-name-part> <tp:taxon-name-part taxon-name-part-type="species" reg="krabiense">krabiense</tp:taxon-name-part></tp:taxon-name></italic>, but the ascomata, asci and ascospores are smaller and the species also has a thinner peridium with 4−7 septate hyaline ascospores. Thus, <italic><tp:taxon-name><tp:taxon-name-part taxon-name-part-type="genus" reg="Neoaquastroma">Neoaquastroma</tp:taxon-name-part> <tp:taxon-name-part taxon-name-part-type="species" reg="bauhiniae">bauhiniae</tp:taxon-name-part></tp:taxon-name></italic> is introduced as a second species in <italic><tp:taxon-name><tp:taxon-name-part taxon-name-part-type="genus" reg="Neoaquastroma">Neoaquastroma</tp:taxon-name-part></tp:taxon-name></italic> based on its unique morphology coupled with high support values from the phylogenetic analysis (100% <abbrev xmlns:xlink="http://www.w3.org/1999/xlink" xlink:title="Maximum likelihood" id="ABBRID0ELNBG" xlink:type="simple">ML</abbrev>/1.00 <abbrev xmlns:xlink="http://www.w3.org/1999/xlink" xlink:title="posterior probabilities" id="ABBRID0EPNBG" xlink:type="simple">PP</abbrev>, Fig. <xref ref-type="fig" rid="F1">1</xref>). <xref ref-type="bibr" rid="B43">Tanaka et al. (2015)</xref> only described the asexual morph in <italic><tp:taxon-name><tp:taxon-name-part taxon-name-part-type="genus" reg="Parabambusicola">Parabambusicola</tp:taxon-name-part></tp:taxon-name></italic> to produce spermatia. We now obtained a single spore isolate which produces both sexual and asexual morphs in culture. The asexual morph of <italic><tp:taxon-name><tp:taxon-name-part taxon-name-part-type="genus" reg="Neoaquastroma">Neoaquastroma</tp:taxon-name-part> <tp:taxon-name-part taxon-name-part-type="species" reg="bauhiniae">bauhiniae</tp:taxon-name-part></tp:taxon-name></italic> produced pycnidial conidiomata with hyaline conidia (Fig. <xref ref-type="fig" rid="F2">2</xref>, u–z).</p><fig id="F2" position="float" orientation="portrait"><label>Figure 2.</label><caption><p>
                  <bold><italic><tp:taxon-name><tp:taxon-name-part taxon-name-part-type="genus" reg="Neoaquastroma">Neoaquastroma</tp:taxon-name-part> <tp:taxon-name-part taxon-name-part-type="species" reg="bauhiniae">bauhiniae</tp:taxon-name-part></tp:taxon-name></italic></bold> (<named-content xmlns:xlink="http://www.w3.org/1999/xlink" content-type="dwc:institutional_code" xlink:type="simple">MFLU</named-content> 17-0002, holotype) <bold>a</bold> Appearance of ascomata on host surface <bold>b</bold> Close up of ascoma <bold>c</bold> Section of ascoma <bold>d</bold> Ostiolar canal <bold>e</bold> Section of partial peridium layer <bold>f</bold> Pseudoparaphyses <bold>g–j</bold> Development state of asci <bold>j</bold> Asci produced in culture <bold>k–p</bold> Development state of ascospores; (<bold>n, o</bold> Senescent spores <bold>m, p</bold> ascospores in 5% of KOH reagent); <bold>q</bold> Ascospores stained with India ink, sheath surrounding the entire ascospore <bold>r</bold> Germinated ascospore <bold>s, t</bold> Culture character on <abbrev xmlns:xlink="http://www.w3.org/1999/xlink" xlink:title="malt extract agar" id="ABBRID0EIQBG" xlink:type="simple">MEA</abbrev> <bold>u</bold> Conidiomata forming on agar on rice straw media after 8 weeks <bold>v</bold> Immature conidiomata <bold>w</bold> Conidiomatal wall <bold>x, y</bold> Conidiogenous cells and developing conidia <bold>z</bold> Conidia <bold>j, m</bold> Asci and ascospore in culture (on rice straw). Scale bars: 500 µm (<bold>b</bold>); 100 µm (<bold>c, v</bold>); 50 µm (<bold>d–j</bold>); 20 µm (<bold>k–r, w</bold>); 5 µm (<bold>x–z</bold>).</p></caption><graphic xmlns:xlink="http://www.w3.org/1999/xlink" xlink:href="mycokeys-34-047-g002.jpg" position="float" orientation="portrait" xlink:type="simple" id="oo_205042.jpg"/></fig></tp:treatment-sec><tp:treatment-sec><!--Section generated to contain objects referenced in tp:taxon-treatment.--><fig id="F1" position="float" orientation="portrait"><label>Figure 1.</label><caption><p>The best scoring RAxML tree based on a combined partial <abbrev xmlns:xlink="http://www.w3.org/1999/xlink" xlink:title="28S rDNA gene" id="ABBRID0EMDAE" xlink:type="simple">LSU</abbrev>, <abbrev xmlns:xlink="http://www.w3.org/1999/xlink" xlink:title="18S rDNA gene" id="ABBRID0EQDAE" xlink:type="simple">SSU</abbrev>, <abbrev xmlns:xlink="http://www.w3.org/1999/xlink" xlink:title="18S rDNA gene" id="ABBRID0EUDAE" xlink:type="simple">ITS</abbrev> and <italic>tef1</italic> gene datasets. Bootstrap values (<abbrev xmlns:xlink="http://www.w3.org/1999/xlink" xlink:title="Bootstrap values" id="ABBRID0E1DAE" xlink:type="simple">BS</abbrev>) from maximum likelihood (<abbrev xmlns:xlink="http://www.w3.org/1999/xlink" xlink:title="Maximum likelihood" id="ABBRID0E5DAE" xlink:type="simple">ML</abbrev>, left) of more than 70% <abbrev xmlns:xlink="http://www.w3.org/1999/xlink" xlink:title="Bootstrap values" id="ABBRID0ECEAE" xlink:type="simple">BS</abbrev> and Bayesian posterior probabilities (<abbrev xmlns:xlink="http://www.w3.org/1999/xlink" xlink:title="posterior probabilities" id="ABBRID0EGEAE" xlink:type="simple">PP</abbrev>, right) greater than 0.90 are given above or below the nodes. The tree is rooted with <italic><tp:taxon-name><tp:taxon-name-part taxon-name-part-type="genus" reg="Corynespora">Corynespora</tp:taxon-name-part> <tp:taxon-name-part taxon-name-part-type="species" reg="smithii">smithii</tp:taxon-name-part></tp:taxon-name></italic> (<named-content xmlns:xlink="http://www.w3.org/1999/xlink" content-type="dwc:institutional_code" xlink:type="simple">CABI</named-content> 5649b) and <italic><tp:taxon-name><tp:taxon-name-part taxon-name-part-type="genus" reg="Corynespora">C.</tp:taxon-name-part> <tp:taxon-name-part taxon-name-part-type="species" reg="cassiicola">cassiicola</tp:taxon-name-part></tp:taxon-name></italic> (<named-content xmlns:xlink="http://www.w3.org/1999/xlink" content-type="dwc:institutional_code" xlink:type="simple">CBS</named-content> 100822) in <tp:taxon-name><tp:taxon-name-part taxon-name-part-type="family">Corynesporaceae</tp:taxon-name-part></tp:taxon-name>. The species, determined in this study, are indicated in blue. The ex-type and references strains are indicated in bold. Hyphens (-) represent support values less than 70% <abbrev xmlns:xlink="http://www.w3.org/1999/xlink" xlink:title="Bootstrap values" id="ABBRID0EPFAE" xlink:type="simple">BS</abbrev>/0.90 <abbrev xmlns:xlink="http://www.w3.org/1999/xlink" xlink:title="posterior probabilities" id="ABBRID0ETFAE" xlink:type="simple">PP</abbrev>. Thick branches represent significant support values from all analyses (<abbrev xmlns:xlink="http://www.w3.org/1999/xlink" xlink:title="Bootstrap values" id="ABBRID0EXFAE" xlink:type="simple">BS</abbrev> ≥ 70%/<abbrev xmlns:xlink="http://www.w3.org/1999/xlink" xlink:title="posterior probabilities" id="ABBRID0E2FAE" xlink:type="simple">PP</abbrev> ≥ 0.95).</p></caption><graphic xmlns:xlink="http://www.w3.org/1999/xlink" xlink:href="mycokeys-34-047-g001.jpg" position="float" orientation="portrait" xlink:type="simple" id="oo_205041.jpg"/></fig></tp:treatment-sec><ref-list><ref id="B43"><mixed-citation xmlns:xlink="http://www.w3.org/1999/xlink" xlink:type="simple">
          <person-group><name name-style="western"><surname>Tanaka</surname><given-names>K</given-names></name><name name-style="western"><surname>Hirayama</surname><given-names>K</given-names></name><name name-style="western"><surname>Yonezawa</surname><given-names>H</given-names></name><name name-style="western"><surname>Sato</surname><given-names>G</given-names></name><name name-style="western"><surname>Toriyabe</surname><given-names>A</given-names></name><name name-style="western"><surname>Kudo</surname><given-names>H</given-names></name><name name-style="western"><surname>Hashimoto</surname><given-names>A</given-names></name><name name-style="western"><surname>Matsumura</surname><given-names>M</given-names></name><name name-style="western"><surname>Harada</surname><given-names>Y</given-names></name><name name-style="western"><surname>Kurihara</surname><given-names>Y</given-names></name><name name-style="western"><surname>Shirouzu</surname><given-names>T</given-names></name></person-group> (<year>2015</year>) <article-title>Revision of the <tp:taxon-name><tp:taxon-name-part taxon-name-part-type="suborder">Massarineae</tp:taxon-name-part></tp:taxon-name> (<tp:taxon-name><tp:taxon-name-part taxon-name-part-type="order">Pleosporales</tp:taxon-name-part></tp:taxon-name>, <tp:taxon-name><tp:taxon-name-part taxon-name-part-type="class">Dothideomycetes</tp:taxon-name-part></tp:taxon-name>).</article-title> <source>Studies in Mycology</source> <volume>82</volume>: <fpage>75</fpage>–<lpage>136</lpage>. <ext-link xlink:type="simple" ext-link-type="doi" xlink:href="10.1016/j.simyco.2015.10.002">https://doi.org/10.1016/j.simyco.2015.10.002</ext-link></mixed-citation></ref></ref-list></tp:taxon-treatment>
