# Supplementary material for: Two novel species of Neoaquastroma (Parabambusicolaceae, Pleosporales) with their phoma-like asexual morphs
Source: MycoKeys. 2018 May 23;(34):47–62. doi: 10.3897/mycokeys.34.25124 (PMC5976676; doi:10.3897/mycokeys.34.25124)
Supplement: XML Treatment for Neoaquastroma krabiense [file mycokeys.34.25124-treatment2.xml]

<!DOCTYPE tp:taxon-treatment
  PUBLIC "-//TaxonX//DTD Taxonomic Treatment Publishing DTD v0 20100105//EN" "tax-treatment-NSO.dtd">
<tp:taxon-treatment xmlns:tp="http://www.plazi.org/taxpub"><tp:treatment-meta><kwd-group><label>Taxon classification</label><kwd><named-content xmlns:xlink="http://www.w3.org/1999/xlink" content-type="kingdom">Fungi</named-content></kwd><kwd><named-content xmlns:xlink="http://www.w3.org/1999/xlink" content-type="order">Pleosporales</named-content></kwd><kwd><named-content xmlns:xlink="http://www.w3.org/1999/xlink" content-type="family">Parabambusicolaceae</named-content></kwd></kwd-group><mixed-citation publication-type="journal"><person-group><name><surname>Phukhamsakda</surname><given-names>Chayanard</given-names></name><name><surname>Bhat</surname><given-names>Darbhe J.</given-names></name><name><surname>Hongsanan</surname><given-names>Sinang</given-names></name><name><surname>Xu</surname><given-names>Jian-Chu</given-names></name><name><surname>Stadler</surname><given-names>Marc</given-names></name><name><surname>Hyde</surname><given-names>Kevin D.</given-names></name></person-group><article-title>Two novel species of <italic><tp:taxon-name><tp:taxon-name-part taxon-name-part-type="genus" reg="Neoaquastroma">Neoaquastroma</tp:taxon-name-part></tp:taxon-name></italic> (<tp:taxon-name><tp:taxon-name-part taxon-name-part-type="family">Parabambusicolaceae</tp:taxon-name-part></tp:taxon-name>, <tp:taxon-name><tp:taxon-name-part taxon-name-part-type="order">Pleosporales</tp:taxon-name-part></tp:taxon-name>) with their phoma-like asexual morphs</article-title><source>MycoKeys</source><day>23</day><month>5</month><year>2018</year><volume>2018</volume><issue>34</issue><fpage>47</fpage><lpage>62</lpage><pub-id pub-id-type="doi">10.3897/mycokeys.34.25124</pub-id></mixed-citation></tp:treatment-meta><tp:nomenclature><tp:taxon-name>
              <tp:taxon-name-part taxon-name-part-type="genus" reg="Neoaquastroma">Neoaquastroma</tp:taxon-name-part>
              <tp:taxon-name-part taxon-name-part-type="species" reg="krabiense">krabiense</tp:taxon-name-part>
              <object-id xmlns:xlink="http://www.w3.org/1999/xlink" content-type="mycobank" xlink:type="simple">824674</object-id>
            </tp:taxon-name><tp:taxon-authority>C. Phukhams. &amp; K.D. Hyde</tp:taxon-authority><tp:taxon-status xmlns:xlink="http://www.w3.org/1999/xlink" xlink:type="simple">sp. nov.</tp:taxon-status><xref ref-type="fig" rid="F3">Figure 3</xref></tp:nomenclature><tp:treatment-sec sec-type="etymology" id="SECID0EXSBG"><title>Etymology.</title><p>Name refers the location where this fungus was collected.</p></tp:treatment-sec><tp:treatment-sec sec-type="type material" id="SECID0E3SBG"><title>Type material.</title><p>THAILAND, Krabi Province: Meuang district, on dead twigs of <italic><tp:taxon-name><tp:taxon-name-part taxon-name-part-type="genus" reg="Barringtonia">Barringtonia</tp:taxon-name-part> <tp:taxon-name-part taxon-name-part-type="species" reg="acutangula">acutangula</tp:taxon-name-part></tp:taxon-name></italic> (<tp:taxon-name><tp:taxon-name-part taxon-name-part-type="family">Lecythidaceae</tp:taxon-name-part></tp:taxon-name>), 16 December 2015, C. Phukhamsakda, Kr015, <named-content xmlns:xlink="http://www.w3.org/1999/xlink" content-type="dwc:institutional_code" xlink:type="simple">MFLU</named-content> 17-0003 (<bold>holotype</bold>), <named-content xmlns:xlink="http://www.w3.org/1999/xlink" content-type="dwc:institutional_code" xlink:type="simple">MFLUCC</named-content> 16-0419 = <named-content xmlns:xlink="http://www.w3.org/1999/xlink" content-type="dwc:institutional_code" xlink:type="simple">ICMP</named-content> 21572 (<bold>ex-type living culture</bold>).</p></tp:treatment-sec><tp:treatment-sec sec-type="description" id="SECID0EFUBG"><title>Description.</title><p>
              <italic>Saprobic</italic> on dead twigs of <italic><tp:taxon-name><tp:taxon-name-part taxon-name-part-type="genus" reg="Barringtonia">Barringtonia</tp:taxon-name-part> <tp:taxon-name-part taxon-name-part-type="species" reg="acutangula">acutangula</tp:taxon-name-part></tp:taxon-name></italic> (L.) Gaertn. <italic>Sexual morph</italic>. <italic>Ascomata</italic> 404–498 μm high × 290–319 μm diam. (x̄ = 426 × 300 μm, n = 10), immersed in bark, solitary, scattered or sometimes gregarious, compressed globose, with a flattened base, coriaceous, black to dark brown, smooth, papillate, ostiolate. <italic>Ostiole</italic> 137–146 μm high × 117–154 μm diam. (x̄ = 143 × 137 μm, n = 10), centrally located, oblong, filled with hyaline periphysoid. <italic>Peridium</italic> 45–73 μm wide (x̄ = 56, n = 30), cell width 3–12 (x̄ = 8 μm, n = 40) composed of 6–10(–13 at base) layers of blackish-brown to dark brown, with cells of <italic>textura angularis</italic>, outer layer heavily pigmented, inner layer composed of hyaline gelatinous cells. <italic>Hamathecium</italic> composed of numerous, dense, long, 1.6–2.4 μm (x̄ = 2 μm, n = 50), broad, filiform, transversely septate, branched, anastomosing, cellular pseudoparaphyses. <italic>Asci</italic> 95–169 × 29–45 μm (x̄ = 135 × 35 μm, n = 25), 8-spored, bitunicate, fisitunicate, oboviod to clavate, with furcate pedicel, ocular chamber clearly visible when immature. <italic>Ascospores</italic> 50–64 × 9–18 μm (x̄ = 57 × 13 μm, n = 50), bi-seriate or overlapping, fusiform, narrow towards the apex, hyaline, 5–8-transversely septate, constricted at the septa, cell above central septum slightly wider, rough-walled, indentations present when mature, granulate when stained with India ink, surrounded by 3–9 μm wide, mucilaginous sheath. <italic>Asexual morph</italic> coelomycetous, formed on rice straw agar. <italic>Conidiomata</italic> 84−90 μm high × 73–89 μm wide., pycnidial, uniloculate, confluent or scattered, superficial, covered with dense vegetative hyphae, globose, dark brown to black. <italic>Conidiomatal wall</italic> thin, brown to black-walled cells of <italic>textura angularis</italic>. <italic>Conidiophores</italic> reduced to conidiogenous cells. <italic>Conidiogenous cells</italic> 3−5 × 1.5−4 μm, enteroblastic, phialidic, integrated, broad-cylindrical to oblong, hyaline, formed from the inner layer of pycnidium wall. <italic>Conidia</italic> 2–4 × 1.5–2.5 μm (x̄ = 3 × 2 μm, n = 60), ellipsoidal to oblong, hyaline, aseptate, smooth-walled.</p></tp:treatment-sec><tp:treatment-sec sec-type="description" id="SECID0EWVBG"><title>Culture characteristics.</title><p>Colonies on <abbrev xmlns:xlink="http://www.w3.org/1999/xlink" xlink:title="malt extract agar" id="ABBRID0E3VBG" xlink:type="simple">MEA</abbrev>, reaching 50 mm diam. after four weeks at 25 °C. Culture grey, becoming dark-olive brown after four weeks, of dense mycelia, colonies circular, flat, umbonate, raised from the agar in the centre, surface rough, dull, covered with aerial mycelium, white mycelium radiating into the agar, pale orange pigment diffusing in the agar; reverse black, dense, circular, with irregular, fimbriate margin. Sexual and asexual morphs formed in culture. Morphology of sexual phase similar to those on the substrates.</p></tp:treatment-sec><tp:treatment-sec sec-type="material" id="SECID0EAWBG"><title>Additional material examined.</title><p>THAILAND, Krabi Province, Meuang district, on dead twigs of <italic><tp:taxon-name><tp:taxon-name-part taxon-name-part-type="genus" reg="Barringtonia">Barringtonia</tp:taxon-name-part> <tp:taxon-name-part taxon-name-part-type="species" reg="acutangula">acutangula</tp:taxon-name-part></tp:taxon-name></italic> (<tp:taxon-name><tp:taxon-name-part taxon-name-part-type="family">Lecythidaceae</tp:taxon-name-part></tp:taxon-name>), 16 December 2015, C. Phukhamsakda, Kr015, (<bold>isotype in <named-content xmlns:xlink="http://www.w3.org/1999/xlink" content-type="dwc:institutional_code" xlink:type="simple">HKAS</named-content></bold>, under the code of <named-content xmlns:xlink="http://www.w3.org/1999/xlink" content-type="dwc:institutional_code" xlink:type="simple">HKAS</named-content> 99512).</p></tp:treatment-sec><tp:treatment-sec sec-type="distribution" id="SECID0ECXBG"><title>Distribution.</title><p>Krabi Province, Thailand</p></tp:treatment-sec><tp:treatment-sec sec-type="notes" id="SECID0EHXBG"><title>Notes.</title><p>
              <italic><tp:taxon-name><tp:taxon-name-part taxon-name-part-type="genus" reg="Neoaquastroma">Neoaquastroma</tp:taxon-name-part> <tp:taxon-name-part taxon-name-part-type="species" reg="krabiense">krabiense</tp:taxon-name-part></tp:taxon-name></italic> was collected in the southern part of Thailand on dead twigs of <italic><tp:taxon-name><tp:taxon-name-part taxon-name-part-type="genus" reg="Barringtonia">Barringtonia</tp:taxon-name-part> <tp:taxon-name-part taxon-name-part-type="species" reg="acutangula">acutangula</tp:taxon-name-part></tp:taxon-name></italic>. It is placed in <italic><tp:taxon-name><tp:taxon-name-part taxon-name-part-type="genus" reg="Neoaquastroma">Neoaquastroma</tp:taxon-name-part></tp:taxon-name></italic> based on its morphology of both sexual and asexual morph and close phylogenetic affinity to other species of <italic><tp:taxon-name><tp:taxon-name-part taxon-name-part-type="genus" reg="Neoaquastroma">Neoaquastroma</tp:taxon-name-part></tp:taxon-name></italic>. <italic><tp:taxon-name><tp:taxon-name-part taxon-name-part-type="genus" reg="Neoaquastroma">Neoaquastroma</tp:taxon-name-part> <tp:taxon-name-part taxon-name-part-type="species" reg="krabiense">krabiense</tp:taxon-name-part></tp:taxon-name></italic> is distinct in that it has a flattened ascomata base and larger and more slender asci and ascospores than <italic><tp:taxon-name><tp:taxon-name-part taxon-name-part-type="genus" reg="Neoaquastroma">N.</tp:taxon-name-part> <tp:taxon-name-part taxon-name-part-type="species" reg="guttulatum">guttulatum</tp:taxon-name-part></tp:taxon-name></italic> and <italic><tp:taxon-name><tp:taxon-name-part taxon-name-part-type="genus" reg="Neoaquastroma">N.</tp:taxon-name-part> <tp:taxon-name-part taxon-name-part-type="species" reg="bauhiniae">bauhiniae</tp:taxon-name-part></tp:taxon-name></italic>. The species formed an asexual morph in culture (Fig. <xref ref-type="fig" rid="F3">3</xref>, m) as pycnidial conidiomata with hyaline conidia (Fig. <xref ref-type="fig" rid="F3">3</xref>, x-ae).</p><fig id="F3" position="float" orientation="portrait"><label>Figure 3.</label><caption><p>
                  <bold><italic><tp:taxon-name><tp:taxon-name-part taxon-name-part-type="genus" reg="Neoaquastroma">Neoaquastroma</tp:taxon-name-part> <tp:taxon-name-part taxon-name-part-type="species" reg="krabiense">krabiense</tp:taxon-name-part></tp:taxon-name></italic></bold> (<named-content xmlns:xlink="http://www.w3.org/1999/xlink" content-type="dwc:institutional_code" xlink:type="simple">MFLU</named-content> 17-0003, holotype) <bold>a</bold> <italic><tp:taxon-name><tp:taxon-name-part taxon-name-part-type="genus" reg="Barringtonia">Barringtonia</tp:taxon-name-part> <tp:taxon-name-part taxon-name-part-type="species" reg="acutangula">acutangula</tp:taxon-name-part></tp:taxon-name></italic> (L.) Gaertn specimens <bold>b</bold> Appearance of ascomata on host surface <bold>c</bold> Close up of ascomata <bold>d</bold> Ascomata forming on rice straw on WA after 8 weeks <bold>e, f</bold> Section of ascoma <bold>g</bold> Ostiolar canal <bold>h</bold> Section of partial peridium layer <bold>i</bold> Hyaline pseudoparaphyses <bold>j–m</bold> Asci <bold>n–s</bold> Hyaline ascospores with visible mucilaginous sheath <bold>q</bold> Ascospores stained in Indian ink to show sheath <bold>u</bold> Germinated ascospore <bold>v, w</bold> Culture characteristics on <abbrev xmlns:xlink="http://www.w3.org/1999/xlink" xlink:title="malt extract agar" id="ABBRID0E12BG" xlink:type="simple">MEA</abbrev> <bold>x, y</bold> Conidiomata forming in culture after 8 weeks <bold>z</bold> Conidiomatal wall <bold>aa–ad</bold> Conidiogenous cells and developing conidia <bold>ae</bold> Conidia <bold>n–p</bold> Ascospores in 5% of KOH reagent <bold>m, r</bold> Asci and ascospore in culture (on rice straw). Scale bars: 500 µm (<bold>c–e</bold>); 200 µm (<bold>f, x</bold>); 50 µm (<bold>g–m, y</bold>), 20 µm (<bold>n–u, z</bold>); 5 µm (<bold>aa-af</bold>); 20 mm (<bold>v–w</bold>).</p></caption><graphic xmlns:xlink="http://www.w3.org/1999/xlink" xlink:href="mycokeys-34-047-g003.jpg" position="float" orientation="portrait" xlink:type="simple" id="oo_205043.jpg"/></fig></tp:treatment-sec></tp:taxon-treatment>
